# Supplementary material for: The Metabolic and Lipidomic Fingerprint of Torin1 Exposure in Mouse Embryonic Fibroblasts Using Untargeted Metabolomics
Source: Metabolites. 2024 Apr 25;14(5):248. doi: 10.3390/metabo14050248 (PMC11123261; doi:10.3390/metabo14050248)
Supplement: Supplementary file 1 [file metabolites-14-00248-s001.zip]

Archive with 1 entries (1 files):
- metabolites-2973982-supplementary.pdf
